# Supplementary material for: Differences in the acceptance of wife abuse among ethnic minority Garo and Santal and mainstream Bengali communities in rural Bangladesh
Source: PLoS One. 2020 Jul 28;15(7):e0236733. doi: 10.1371/journal.pone.0236733 (PMC7386579; doi:10.1371/journal.pone.0236733)
Supplement: S2 File — (XLSX) [file pone.0236733.s002.xlsx]

## Sheet: Sheet1
	Total	Garo	Santal	Bengali
Physical	34.1	27.5	33.6	41.1
Emotional	67.5	62.8	68.3	71.5
Any Abuse	71.6	64.8	70.2	79.7
	Physical	Emotional	Any Abuse
Garo	0.422908	1.94411	2.41769
Santal	0.644613	1.77642	2.47398
Bengali	0.962046	1.89382	2.89138
